# Supplementary material for: Association Between Pre-Admission ATRIA Scores and Initial Stroke Severity in Acute Ischemic Stroke: A Cross-Sectional Study
Source: J Clin Med. 2025 Jul 1;14(13):4665. doi: 10.3390/jcm14134665 (PMC12250339; doi:10.3390/jcm14134665)
Supplement: Supplementary file 1 [file jcm-14-04665-s001.zip]

Archive with 1 entries (1 files):
- jcm-3708194-supplementary.pdf
